# Supplementary material for: Biomechanical simulation of vocal fold dynamics in adults based on laryngeal high-speed videoendoscopy
Source: PLoS One. 2017 Nov 9;12(11):e0187486. doi: 10.1371/journal.pone.0187486 (PMC5679561; doi:10.1371/journal.pone.0187486)
Supplement: S1 Data — (XLSX) [file pone.0187486.s001.xlsx]

## Sheet: LengthF=10_lengthM=16
Group	Subject Nr.	Qlr	Ql	Qr	Ps	Used Γi	Γi value	Algorithm	fEl	fMl	fEr	fMr	Γ	Notes	Color	Indication
																Insufficient match of the experimental trajectories, not used for statistics and plots
Young females	1	1.24066	2.99	2.41	17.89	2	9.4021	SBC	363.64	363.64	363.64	363.64	0.786621
	2	1.07215	2.244	2.093	16.9	2	9.7	NM	285.71	285.71	285.71	285.71	0.600049
	3	1.06749	2.356	2.515	19.9	2	13.3	NM	307.69	307.69	307.69	307.69	0.803949
	4	1.35376	2.66308	1.96717	28.9055	2	13.1354	SBC	266.67	266.67	266.67	266.67	0.590154	No closure in 2MM
	5	1.00685	2.335	2.351	13.2	2	4.7	PS	307.69	307.69	307.69	307.69	0.346364
	6	1.14583	2.75	2.4	32.61	2	7.91785	SBC	333.33	333.33	333.33	333.33	0.32491
	7	1.0868	3.318	3.053	24	3	11.2	NM	400	400	400	400	0.435424
	8	1.08035	2.568	2.377	17.2	2	5.7	PS	333.33	333.33	333.33	333.33	0.373091
	9	1.05107	2.0309	1.93222	20.8701	2	6.86537	SBC	250	250	250	250	0.33414
	10	1.09806	3	2.73208	18.0426	2	8.12415	SBC	363.64	363.64	363.64	363.64	0.633972
	11	1.22563	2.716	2.216	36.1	2	16.4	NM	333.33	333.33	333.33	333.33	0.702372
	12	1.22822	2.41	2.96	15.65	2	13.2327	SBC	333.33	333.33	333.33	333.33	0.899828
	13	1.32055	2.63945	1.99876	15.8958	2	11.2179	SBC	285.71	285.71	285.71	285.71	0.798308	No closure in 2MM & amplitude mismatch
	14	1.36043	2.64703	1.94573	29.349	2	16.4263	SBC	285.71	266.67	285.71	266.67	0.737253	No closure in 2MM & amplitude mismatch
	15	1.55296	2.87048	1.84839	44.272	2	19.2424	SBC	235.29	235.29	235.29	235.29	0.728769	Amplitude mismatch
	16	1.40199	3.662	2.612	33.5	2	12.3	NM	363.64	363.64	363.64	363.64	0.785919	Amplitude mismatch
Young males	1	1.06832	1.548	1.449	11.4	2	9.9	PS	190.48	190.48	190.48	190.48	0.567468
	2	1.10725	0.905172	1.00225	32.1598	2	28.3965	SBC	121.21	125	121.21	125	0.462038
	3	1.03069	1.06613	1.09886	32.3051	2	21.3164	SBC	137.93	137.93	137.93	137.93	0.399927
	4	1.05497	0.855	0.902	13.7	3	13.3	NM	114.29	114.29	114.29	114.29	0.367542
	5	1.05563	1.17668	1.11467	11.7433	2	10.8958	SBC	148.15	148.15	148.15	148.15	0.476608
	6	1.16737	1.189	1.388	17.9	2	12.7	NM	166.67	160	166.67	166.67	0.527253
	7	1.02086	0.881	0.863	12.3	2	12.7	NM	111.11	114.29	111.11	114.29	0.426397
	8	1.13684	1.08	0.95	17.75	2	23.7905	SBC	129.03	129.03	129.03	129.03	0.634928	Amplitude mismatch
	9	1.12357	0.874	0.982	11.3	2	10.1	NM	125	125	121.21	125	0.402896
	10	1.02538	1.23381	1.26513	15.4405	2	10.1546	SBC	160	160	160	160	0.443265
	11	1.10667	1.05	1.162	16	2	12	NM	148.15	148.15	148.15	148.15	0.407056
	12	1.02632	0.76	0.78	18.88	2	27.2749	SBC	100	102.56	100	102.56	0.547617
	13	1.09288	1.152	1.259	14.2	2	10.8	NM	160	160	160	160	0.484801
	14	1.08738	1.991	1.831	10.1	2	5.1	PS	250	250	250	250	0.393687
	15	1.05711	1.055	0.998	5.1	2	6.6	PS	133.33	133.33	133.33	133.33	0.580073	Amplitude mismatch
	16	1.03357	0.951016	0.982937	13.4018	2	11.9497	SBC	125	125	125	125	0.415411
	17	1.03371	0.979	1.012	12.1	2	16.4	NM	129.03	129.03	129.03	129.03	0.539763	Amplitude mismatch
Elderly females	1	1.02047	1.563	1.595	27.1	2	23.3	NM	210.53	200	210.53	200	0.601467
	2	1.06214	3.283	3.487	18.1	2	4.7	PS	444.44	444.44	444.44	444.44	0.399632
	3	1.31656	3.696	4.866	45.7	2	14.4	NM	500	500	500	500	0.823881
	4	1.09594	2.71	2.97	22.3	2	7.50644	SBC	363.64	363.64	363.64	363.64	0.522394
	5	1.1875	2.47	2.08	18.31	2	16.2505	SBC	285.71	266.67	285.71	266.67	0.945084	No closure in 2MM & amplitude and frequency mismatch
Elderly males	1	1.10435	1.27	1.15	15.14	2	19.2547	SBC	166.67	166.67	166.67	166.67	0.739633
	2	1.25837	1.60071	1.27205	34.2533	2	40.7564	SBC	190.48	181.82	190.48	190.48	0.84757	No closure in 2MM & amplitude mismatch
	3	1.27456	1.191	1.518	25.7	2	17.1	NM	173.91	173.91	166.67	173.91	0.575172
	4	1.58535	1.48935	2.36113	27	2	11.4947	SBC	210.53	210.53	210.53	210.53	0.587787
	5	1.5744	1.94519	1.23551	19.4324	2	13.7827	SBC	148.15	153.85	148.15	153.85	0.758035	Amplitude mismatch
	6	1.03551	9.321	9.652	25.1	2	19.3	NM	210.53	62.5	210.53	62.5	0.999951	Frequency mismatch
The red marked optimizations were judged as failed optimization and excluded from further analysis
